# Supplementary material for: Dental pulp stem cells and Bonelike® for bone regeneration in ovine model
Source: Regen Biomater. 2018 Dec 22;6(1):49–59. doi: 10.1093/rb/rby025 (PMC6362823; doi:10.1093/rb/rby025)
Supplement: Supplementary Data [file rby025_supp.zip]

Archive with 14 entries (13 files):
- rby025-suppl_data/
- rby025-suppl_data/Cover letter Campos Sousa Caseiro et al 2018 reviewrs.docx
- rby025-suppl_data/Cover letter Campos Sousa Caseiro et al 2018.docx
- rby025-suppl_data/rby025_Supplementary_Figure_S4.tiff
- rby025-suppl_data/rby025_Supplementary_Table_S1.tiff
- rby025-suppl_data/rby025_Supplementary_Table_S2.tiff
- rby025-suppl_data/rby025_Supplementary_Table_S3.tiff
- rby025-suppl_data/rby025_Supplementary_Table_S5.tiff
- rby025-suppl_data/rby025_Supplementary_Table_S6.tiff
- rby025-suppl_data/rby025_Supplementary_GA.tif
- rby025-suppl_data/rby025_Supplementary_Figure_S2.tiff
- rby025-suppl_data/rby025_Supplementary_Figure_S3.tiff
- rby025-suppl_data/rby025_Supplementary_Table_S4.tiff
- rby025-suppl_data/rby025_Supplementary_data.docx
